# Supplementary material for: Benefits of FAIMS to Improve the Proteome Coverage of Deteriorated and/or Cross-Linked TMT 10-Plex FFPE Tissue and Plasma-Derived Exosomes Samples
Source: Proteomes. 2023 Oct 24;11(4):35. doi: 10.3390/proteomes11040035 (PMC10661291; doi:10.3390/proteomes11040035)
Supplement: Supplementary file 1 [file proteomes-11-00035-s001.zip]

Archive with 5 entries (4 files):
- proteomes-2539576-supplementary/
- proteomes-2539576-supplementary/Supplementary Figure S1.pptx
- proteomes-2539576-supplementary/Supplementary Figure S2.pptx
- proteomes-2539576-supplementary/Supplementary Figure S3.pptx
- proteomes-2539576-supplementary/Supplementary Table S1.xlsx
