# Supplementary material for: Benefits of FAIMS to Improve the Proteome Coverage of Deteriorated and/or Cross-Linked TMT 10-Plex FFPE Tissue and Plasma-Derived Exosomes Samples
Source: Proteomes. 2023 Oct 24;11(4):35. doi: 10.3390/proteomes11040035 (PMC10661291; doi:10.3390/proteomes11040035)
Supplement: Supplementary file 1 [file proteomes-11-00035-s001.zip › proteomes-2539576-supplementary/Supplementary Table S1.xlsx]

## Sheet: Hoja1
Supplementary table S1. Information of paired FFPE and plasma samples from stage III CRC patients, and from non-paired plasma samples from healthy individuals, individuals with premalignant lesions and CRC patients used in the proteomics analyses.
Sample	Gender	Age (years)	KRAS gene
MUT1	F	67	Mutated, codon 12, exon 2
MUT2	F	82	Mutated, codon 12, exon 2
MUT3	F	76	Mutated, codon 12, exon 2
MUT4	M	76	Mutated, codon 12, exon 2
MUT5	F	72	Mutated, codon 12, exon 2
MUT6	F	80	Mutated, codon 13, exon 2
WT1	M	49	Wildtype
WT2	M	79	Wildtype
WT3	M	73	Wildtype
WT4	M	54	Wildtype
H_1	M	58	-
H_2	M	67	-
H_3	M	70	-
AD_1	F	57	-
AD_2	M	67	-
CRC_I_1	F	67	-
CRC_I_2	M	69	-
CRC_IV_1	M	86	-
CRC_IV_2	M	63	-
H, Healthy. AD, Adenoma. CRC, colorectal cancer (I, stage I. IV, stage IV.).
